# Supplementary material for: Utilization Trends of Glucose-Lowering Medications Among Adult Kidney Transplant Recipients with Type 2 Diabetes in the United States
Source: J Clin Med. 2025 Jan 20;14(2):651. doi: 10.3390/jcm14020651 (PMC11766230; doi:10.3390/jcm14020651)
Supplement: Supplementary file 1 [file jcm-14-00651-s001.zip]

Archive with 1 entries (1 files):
- jcm-3424406-supplementary.pdf
